# Supplementary material for: Inflammation markers are associated with small extracellular vesicle protein signatures in cows with Mycoplasma bovis
Source: Front Vet Sci. 2026 May 15;13:1787282. doi: 10.3389/fvets.2026.1787282 (PMC13218866; doi:10.3389/fvets.2026.1787282)
Supplement: Supplementary file 2 [file Table_1.XLSX]

## Sheet: Supplementary Table 1
Supplementary Table 1. Overview of the pooling strategy of the serum samples for isolation of sEVs from dairy cows across New Zealand. Status of Mycoplasma bovis infection (Negative or Positive) was determined by antibody titres. Due to confidentiality, we did not receive any further information on farm location or breed.
Pool	Infection status	Farm (region)	Breed	n	Total serum (mL)
1	Negative	South Island	Friesian x Jersey	5	2.3
2	Negative	South Island	Friesian x Jersey	4	4.3
3	Negative	South Island	Friesian x Jersey	5	4.3
4	Negative	South Island	Friesian x Jersey	4	8.8
5	Negative	South Island	Friesian x Jersey	4	6.5
6	Negative	North Island	Friesian x Jersey	5	10
7	Negative	North Island	Friesian x Jersey	5	9.9
8	Negative	North Island	Friesian x Jersey	5	6.5
9	Negative	North Island	Friesian x Jersey	5	10
10	Negative	North Island	Friesian x Jersey	4	8.8
1	Positive	South Island	Friesian x Jersey	4	7.6
2	Positive	South Island	Friesian x Jersey	4	6.5
3	Positive	South Island	Friesian x Jersey	4	8.1
4	Positive	South Island	Friesian x Jersey	4	7.8
5	Positive	South Island	Friesian x Jersey	5	8.5
6	Positive	South Island	Friesian x Jersey	5	7
7	Positive	South Island	Friesian x Jersey	5	7.3
8	Positive	South Island	Friesian x Jersey	5	6.8
9	Positive	South Island	Friesian x Jersey	5	8.9
10	Positive	South Island	Friesian x Jersey + Friesian Cows	18	10
