# Supplementary material for: Inflammation markers are associated with small extracellular vesicle protein signatures in cows with Mycoplasma bovis
Source: Front Vet Sci. 2026 May 15;13:1787282. doi: 10.3389/fvets.2026.1787282 (PMC13218866; doi:10.3389/fvets.2026.1787282)
Supplement: Supplementary file 3 [file Table_2.XLSX]

## Sheet: Supplementary Table 2
Supplementary Table 2. The proteins that demonstrated significantly different (q < 0.05) abundance in small extracellular vesicle cargo from serum of dairy cows negative (N) or positive (P) for Mycoplasma bovis infection. An unpaired t-test determined significance between groups. Log2 ratio was calculated by protein abundance in N/P. Gene ontology (GO) molecular function and biological process of…
Protein ID	Log2 Ratio (N/P)	Protein Name	Q-value	P-value	Genes	GO Molecular Function	GO Biological Process
Q5E964	-0.674855	26S proteasome non-ATPase regulatory subunit 13	0.0267093	0.00975916	PSMD13	structural molecule activity	ubiquitin-dependent protein catabolic process,proteasome assembly
Q3T0R1	-0.843291	40S ribosomal protein S18	0.042845	0.0192761	RPS18	structural constituent of ribosome,rRNA binding	translation,ribosome biogenesis
Q56JU9	-0.692284	40S ribosomal protein S24	0.0151913	0.00459079	RPS24	structural constituent of ribosome	maturation of SSU-rRNA from tricistronic rRNA transcript (SSU-rRNA, 5.8S rRNA, LSU-rRNA),translation
Q5E9E6	-0.933276	60S ribosomal protein L10a	0.00828609	0.00193494	RPL10A	RNA binding,structural constituent of ribosome	maturation of LSU-rRNA,cytoplasmic translation,translation
Q2TBQ5	-0.685329	60S ribosomal protein L7a	0.00887733	0.00219494	RPL7A	RNA binding,cadherin binding	maturation of LSU-rRNA,translation
Q148J6	1.042	Actin-related protein 2/3 complex subunit 4	0.00385129	0.000726619	ARPC4	structural constituent of cytoskeleton,enzyme binding,protein binding, bridging,actin filament binding	actin filament polymerization,Arp2/3 complex-mediated actin nucleation
A7MBG0	-0.831841	Adenylosuccinate synthetase isozyme 2	0.0236618	0.00832065	ADSS2	adenylosuccinate synthase activity,GTP binding,metal ion binding	'de novo' AMP biosynthetic process,IMP metabolic process
Q3T0E5	1.14045	Adipocyte plasma membrane-associated protein	0.000350087	7.31778e-06	APMAP	arylesterase activity,hydrolase activity, acting on ester bonds,strictosidine synthase activity	biosynthetic process
P32007	-0.950525	ADP/ATP translocase 3	0.00174854	0.000179775	SLC25A6	ATP:ADP antiporter activity	apoptotic process,ADP transport,ATP transport,regulation of mitochondrial membrane permeability,transmembrane transport
A4IFH5	-1.24193	Alanine aminotransferase 1	0.00635673	0.00143201	GPT	L-alanine:2-oxoglutarate aminotransferase activity,pyridoxal phosphate binding	biosynthetic process,L-alanine catabolic process
Q3SZR3	-1.37175	Alpha-1-acid glycoprotein	0.0432108	0.0195873	ORM1		regulation of immune system process,acute-phase response
P02662	-1.3082	Alpha-S1-casein	0.00225339	0.000340484	CSN1S1	beta-amyloid binding,antioxidant activity	response to estradiol,response to progesterone,protein stabilization,response to growth hormone,cellular oxidant detoxification,negative regulation of fibril organization,response to dehydroepiandrosterone,response to 11-deoxycorticosterone
P02663	-0.815915	Alpha-S2-casein	0.0146363	0.00434265	CSN1S2	zymogen binding,protein homodimerization activity	response to estradiol,response to progesterone,defense response to bacterium,response to growth hormone,response to dehydroepiandrosterone,response to 11-deoxycorticosterone
O18920	-0.972469	Angiopoietin-1	0.00059022	3.08082e-05	ANGPT1	receptor tyrosine kinase binding	angiogenesis,cell differentiation,Tie signaling pathway
Q2KJ51	-1.21439	Angiopoietin-related protein 4	0.00577214	0.00123689	ANGPTL4	enzyme inhibitor activity,identical protein binding	angiogenesis,cell differentiation,negative regulation of lipoprotein lipase activity,triglyceride homeostasis,negative regulation of endothelial cell apoptotic process
P46193	1.07019	Annexin A1	0.00385129	0.00070562	ANXA1	calcium ion binding,calcium-dependent phospholipid binding,phospholipase A2 inhibitor activity	adaptive immune response,monocyte chemotaxis,regulation of leukocyte migration,phagocytosis,inflammatory response,G-protein coupled receptor signaling pathway, coupled to cyclic nucleotide second messenger,regulation of cell shape,actin cytoskeleton reorganization,regulation of interleukin-1 production,positive regulation of interleukin-2 production,positive regulation of T cell proliferation,neg…
P81644	0.988454	Apolipoprotein A-II	0.0114905	0.00303046	APOA2	high-density lipoprotein particle binding,cholesterol binding,triglyceride binding,heat shock protein binding,phosphatidylcholine binding,apolipoprotein receptor binding,protein homodimerization activity,protein heterodimerization activity,lipase inhibitor activity,phosphatidylcholine-sterol O-acyltransferase activator activity,high-density lipoprotein particle receptor binding,cholesterol transp…	negative regulation of cytokine secretion involved in immune response,phosphatidylcholine biosynthetic process,cholesterol metabolic process,phospholipid catabolic process,response to glucose,positive regulation of cholesterol esterification,negative regulation of very-low-density lipoprotein particle remodeling,protein oxidation,peptidyl-methionine modification,regulation of intestinal cholester…
Q32PJ2	-0.668047	Apolipoprotein A-IV	0.0186126	0.00603376	APOA4	cholesterol binding,cholesterol transporter activity,phosphatidylcholine binding,phosphatidylcholine-sterol O-acyltransferase activator activity	cholesterol biosynthetic process,positive regulation of cholesterol esterification,positive regulation of triglyceride catabolic process,triglyceride catabolic process,regulation of intestinal cholesterol absorption,neuron projection regeneration,cholesterol efflux,phospholipid efflux,very-low-density lipoprotein particle remodeling,high-density lipoprotein particle assembly,lipoprotein metabolic…
Q32KY0	1.25717	Apolipoprotein D	0.000220565	2.42379e-06	APOD	cholesterol binding	response to reactive oxygen species,glucose metabolic process,lipid metabolic process,lipid transport,brain development,aging,negative regulation of platelet-derived growth factor receptor signaling pathway,peripheral nervous system axon regeneration,tissue regeneration,negative regulation of protein import into nucleus,response to drug,negative regulation of smooth muscle cell proliferation,resp…
Q03247	-0.797128	Apolipoprotein E	0.00191356	0.000226052	APOE	beta-amyloid binding,phospholipid binding,heparin binding,cholesterol binding,cholesterol transporter activity,low-density lipoprotein particle receptor binding,phosphatidylcholine-sterol O-acyltransferase activator activity,very-low-density lipoprotein particle receptor binding	cholesterol biosynthetic process,cholesterol catabolic process,positive regulation of cholesterol esterification,triglyceride catabolic process,regulation of axon extension,neuron projection regeneration,regulation of cholesterol transport,cholesterol efflux,phospholipid efflux,very-low-density lipoprotein particle remodeling,high-density lipoprotein particle assembly,lipoprotein catabolic proces…
P12344	1.00513	Aspartate aminotransferase, mitochondrial	0.000653991	3.91172e-05	GOT2	L-aspartate:2-oxoglutarate aminotransferase activity,pyridoxal phosphate binding	2-oxoglutarate metabolic process,oxaloacetate metabolic process,aspartate metabolic process,aspartate biosynthetic process,aspartate catabolic process,glutamate metabolic process,fatty acid transport,glutamate catabolic process to aspartate,glutamate catabolic process to 2-oxoglutarate,response to ethanol
E1BNQ4	-0.641382	ATP-dependent (S)-NAD(P)H-hydrate dehydratase	0.0101552	0.0026225	NAXD	ATP binding,ATP-dependent NAD(P)H-hydrate dehydratase activity,ADP-dependent NAD(P)H-hydrate dehydratase activity
P17690	1.70912	Beta-2-glycoprotein 1	0.000477014	2.06774e-05	APOH	heparin binding
P46169;P46171	2.57324	Beta-defensin 11;Beta-defensin 13	0.000350087	8.65599e-06	DEFB11;DEFB13	;	defense response to bacterium;defense response to bacterium
P46164	1.00421	Beta-defensin 6	0.0424632	0.018334	DEFB6		defense response to bacterium
O18815	2.10462	Beta-defensin C7 (Fragment)	0.000597855	3.28492e-05	NaN		defense response to bacterium
P00432	-1.24263	Catalase	9.62257e-07	5.28712e-09	CAT	aminoacylase activity,catalase activity,receptor binding,enzyme binding,heme binding,protein homodimerization activity,metal ion binding,NADP binding	triglyceride metabolic process,cholesterol metabolic process,aerobic respiration,UV protection,positive regulation of phosphatidylinositol 3-kinase signaling,hemoglobin metabolic process,negative regulation of NF-kappaB transcription factor activity,response to hydrogen peroxide,hydrogen peroxide catabolic process,negative regulation of apoptotic process,positive regulation of NF-kappaB transcrip…
P22226	1.11431	Cathelicidin-1	0.000380692	1.4642e-05	CATHL1		cytolysis,defense response to Gram-negative bacterium,defense response to Gram-positive bacterium
P33046	1.0534	Cathelicidin-4	0.00199651	0.00026494	CATHL4		killing of cells of other organism,defense response to bacterium,defense response to fungus
Q28107	0.720897	Coagulation factor V	0.000756771	5.82132e-05	F5	copper ion binding	blood coagulation
Q17QH6	-1.00031	Collectin-11	0.00124967	0.000113294	COLEC11	mannose binding	multicellular organism development,developmental process
P42916	-0.715782	Collectin-43	0.000317278	4.51773e-06	CL43	mannose binding
Q5E9E3	-0.761187	Complement C1q subcomponent subunit A	0.00123264	0.000108364	C1QA		complement activation, classical pathway,innate immune response
Q2KIV9	-0.719632	Complement C1q subcomponent subunit B	0.00199651	0.000274014	C1QB	protein homodimerization activity	complement activation, classical pathway,innate immune response,inner ear development
Q0VCX1	-0.685143	Complement C1s subcomponent	0.00199651	0.000276911	C1S	serine-type endopeptidase activity,calcium ion binding	complement activation, lectin pathway,proteolysis,complement activation, classical pathway
P12082	0.93022	Complement C5a anaphylatoxin	3.67874e-06	3.03193e-08	C5		inflammatory response,complement activation, alternative pathway,complement activation, classical pathway
P00727	-0.894723	Cytosol aminopeptidase	0.0404194	0.0171005	LAP3	aminopeptidase activity,peptidase activity,metalloexopeptidase activity,manganese ion binding,disordered domain specific binding	proteolysis
A6QPY0	0.995972	Dolichyl-diphosphooligosaccharide--protein glycosyltransferase 48 kDa subunit	0.0069476	0.00158421	DDOST	oligosaccharyl transferase activity	protein glycosylation,protein N-linked glycosylation via asparagine
P81623	1.43153	Endoplasmic reticulum resident protein 29	0.0479623	0.0230588	ERP29	ATP binding,ATPase activity	activation of MAPK activity,protein folding,intracellular protein transport,protein secretion,positive regulation of gene expression,negative regulation of gene expression,negative regulation of protein secretion,regulation of endoplasmic reticulum stress-induced intrinsic apoptotic signaling pathway
O46415	-1.13797	Ferritin light chain	0.000653991	3.95269e-05	FTL	iron ion binding,ferric iron binding	iron ion transport,intracellular sequestering of iron ion
P12799	-0.682842	Fibrinogen gamma-B chain	0.00199651	0.000273049	FGG	receptor binding,protein binding, bridging,metal ion binding	signal transduction,platelet activation,protein polymerization
Q3SZZ7	-0.769434	Fibrinogen-like protein 1	0.00199651	0.000279731	FGL1
Q3ZBD7	1.43202	Glucose-6-phosphate isomerase	0.00975234	0.00246488	GPI	glucose-6-phosphate isomerase activity,cytokine activity,ubiquitin protein ligase binding	angiogenesis,in utero embryonic development,mesoderm formation,gluconeogenesis,glycolytic process,regulation of receptor activity,erythrocyte homeostasis,glucose homeostasis,positive regulation of immunoglobulin secretion
Q5EAC2	-1.1007	Glutathione synthetase	0.00229282	0.000352741	GSS	magnesium ion binding,glutathione synthase activity,ATP binding,protein homodimerization activity,glutathione binding	cellular amino acid metabolic process,glutathione biosynthetic process
P04695;P04696;P0C7Q4;P63097	0.682629	Guanine nucleotide-binding protein G(t) subunit alpha-1;Guanine nucleotide-binding protein G(t) subunit alpha-2;Guanine nucleotide-binding protein G(t) subunit alpha-3;Guanine nucleotide-binding protein G(i) subunit alpha-1	0.00855101	0.00209077	GNAT1;GNAT2;GNAT3;GNAI1	acyl binding,G-protein coupled receptor binding,GTPase activity,signal transducer activity,protein binding,GTP binding,GDP binding,protein kinase binding,G-protein beta/gamma-subunit complex binding;G-protein coupled receptor binding,GTPase activity,signal transducer activity,GTP binding,G-protein beta/gamma-subunit complex binding,metal ion binding;G-protein coupled receptor binding,GTPase activ…	adenylate cyclase-modulating G-protein coupled receptor signaling pathway,phototransduction,phototransduction, visible light,cell proliferation,response to light stimulus,eye photoreceptor cell development,detection of light stimulus involved in visual perception,sensory perception of umami taste,negative regulation of cyclic-nucleotide phosphodiesterase activity,retina development in camera-type…
Q2TBU0	-3.50967	Haptoglobin	0.00174854	0.000187343	HP	antioxidant activity,hemoglobin binding	immune system process,acute-phase response,defense response to bacterium,cellular oxidant detoxification
P01966	-3.75907	Hemoglobin subunit alpha	0.00480626	0.000990301	HBA	oxygen transporter activity,iron ion binding,protein binding,oxygen binding,heme binding	oxygen transport
P02070	-2.57154	Hemoglobin subunit beta	0.0040038	0.00080296	HBB	oxygen transporter activity,iron ion binding,oxygen binding,heme binding	oxygen transport
P06643	-3.1667	Hemoglobin subunit epsilon-4	0.0116452	0.00310333	HBE4	oxygen transporter activity,iron ion binding,oxygen binding,heme binding	oxygen transport
Q3SZF3	-0.6808	Heterogeneous nuclear ribonucleoprotein H2	0.00363074	0.000638537	HNRNPH2	RNA binding
Q3T0D0	-0.668227	Heterogeneous nuclear ribonucleoprotein K	0.0143579	0.00421872	HNRNPK	DNA binding,RNA binding	transcription, DNA-templated,regulation of transcription from RNA polymerase II promoter,mRNA processing,RNA splicing
P68432;P84227;Q5E9F8	2.62294	Histone H3.1;Histone H3.2;Histone H3.3	0.000706177	4.90557e-05	;;H3-3B	protein binding,nucleosomal DNA binding,protein heterodimerization activity;nucleosomal DNA binding,protein heterodimerization activity;nucleosomal DNA binding,protein heterodimerization activity	nucleosome assembly;nucleosome assembly;nucleosome assembly
P62803	1.65919	Histone H4	0.000317278	5.22985e-06	NaN	DNA binding,histone binding,protein heterodimerization activity	nucleosome assembly,DNA-templated transcription, initiation
P32592	0.774528	Integrin beta-2	0.00424827	0.00086366	ITGB2	protein binding,protein kinase binding,ICAM-3 receptor activity,heat shock protein binding,metal ion binding,cell adhesion molecule binding	phagocytosis,leukocyte cell-cell adhesion,cell-matrix adhesion,integrin-mediated signaling pathway,neutrophil chemotaxis,receptor internalization,positive regulation of superoxide anion generation,heterotypic cell-cell adhesion,endodermal cell differentiation,receptor clustering,positive regulation of neutrophil degranulation,regulation of peptidyl-tyrosine phosphorylation,cellular response to lo…
Q0VCM5	0.650627	Inter-alpha-trypsin inhibitor heavy chain H1	0.000380692	1.29903e-05	ITIH1	serine-type endopeptidase inhibitor activity	negative regulation of endopeptidase activity,hyaluronan metabolic process
Q28125	0.792288	Intercellular adhesion molecule 3	0.0459949	0.0218466	ICAM3	integrin binding	phagocytosis,cell adhesion,cell-cell adhesion
Q8SPJ1	0.624055	Junction plakoglobin	0.0424632	0.0185904	JUP	transcription coactivator activity,signal transducer activity,structural molecule activity,protein binding,protein phosphatase binding,protein homodimerization activity,alpha-catenin binding,cadherin binding	positive regulation of cell-matrix adhesion,desmosome assembly,signal transduction,cell migration,adherens junction assembly,regulation of cell proliferation,positive regulation of protein import into nucleus,negative regulation of blood vessel endothelial cell migration,skin development,positive regulation of angiogenesis,detection of mechanical stimulus,positive regulation of sequence-specific …
P02668	-0.77223	Kappa-casein	0.018159	0.00583682	CSN3	protein binding,zymogen binding,identical protein binding	lactation,response to estradiol,response to progesterone,protein stabilization,protein homooligomerization,response to dehydroepiandrosterone,response to 11-deoxycorticosterone
A1L595	1.55546	Keratin, type I cytoskeletal 17	0.0289398	0.0107332	KRT17	structural molecule activity	hair follicle morphogenesis
P01044	0.687516	Kininogen-1	0.00225339	0.000335578	KNG1	cysteine-type endopeptidase inhibitor activity	inflammatory response,positive regulation of cytosolic calcium ion concentration,blood coagulation,negative regulation of endopeptidase activity,negative regulation of blood coagulation,vasodilation
P24627	2.86752	Lactotransferrin	0.000706177	5.11961e-05	LTF	lipopolysaccharide binding,serine-type endopeptidase activity,cysteine-type endopeptidase inhibitor activity,receptor binding,iron ion binding,protein binding,heparin binding,protein serine/threonine kinase activator activity	ossification,regulation of cytokine production,innate immune response in mucosa,proteolysis,ion transport,antibacterial humoral response,antifungal humoral response,killing of cells of other organism,negative regulation of lipopolysaccharide-mediated signaling pathway,regulation of tumor necrosis factor production,negative regulation of ATPase activity,positive regulation of osteoblast proliferat…
Q2TBI0	-1.36061	Lipopolysaccharide-binding protein	8.18268e-08	2.24799e-10	LBP	lipopolysaccharide binding	macrophage activation involved in immune response,lipid transport,acute-phase response,positive regulation of tumor necrosis factor production,innate immune response,defense response to Gram-negative bacterium,cellular response to lipopolysaccharide
Q6B411	-0.715859	Lysozyme C, milk isozyme	0.0459949	0.0218922	NaN	lysozyme activity	cell wall macromolecule catabolic process,cytolysis,defense response to Gram-negative bacterium,defense response to Gram-positive bacterium
Q3SYU9	1.19663	Major vault protein	0.0116452	0.00313525	MVP		regulation of signaling
Q9TTK6	0.678242	Membrane primary amine oxidase	0.00572465	0.00121098	AOC3	copper ion binding,primary amine oxidase activity,quinone binding,tryptamine:oxygen oxidoreductase (deaminating) activity,aminoacetone:oxygen oxidoreductase(deaminating) activity,aliphatic-amine oxidase activity,phenethylamine:oxygen oxidoreductase (deaminating) activity	cell adhesion,amine metabolic process,oxidation-reduction process
Q95122	-0.877617	Monocyte differentiation antigen CD14	0.00183464	0.000211689	CD14		inflammatory response,response to bacterium,lipopolysaccharide-mediated signaling pathway,positive regulation of interferon-gamma production,positive regulation of tumor necrosis factor production,toll-like receptor 4 signaling pathway,innate immune response,cellular response to lipopolysaccharide,cellular response to diacyl bacterial lipopeptide,cellular response to triacyl bacterial lipopeptide
A6QLT4	-1.1328	Myotubularin	0.0040038	0.000801221	MTM1	phosphatidylinositol-3-phosphatase activity,phosphoprotein phosphatase activity,protein tyrosine phosphatase activity,intermediate filament binding,phosphatidylinositol binding,phosphatidylinositol-3,5-bisphosphate 3-phosphatase activity	protein dephosphorylation,endosome to lysosome transport,protein transport,negative regulation of TOR signaling,negative regulation of proteasomal ubiquitin-dependent protein catabolic process,peptidyl-tyrosine dephosphorylation,regulation of vacuole organization,intermediate filament organization,muscle cell cellular homeostasis,phosphatidylinositol dephosphorylation,mitochondrion distribution,p…
Q9BGI3	-0.97589	Peroxiredoxin-2	0.000350087	8.35174e-06	PRDX2	thioredoxin peroxidase activity	removal of superoxide radicals,regulation of apoptotic process,cell redox homeostasis,oxidation-reduction process
P12234	0.664077	Phosphate carrier protein, mitochondrial	0.00328241	0.000541057	SLC25A3	phosphate ion transmembrane transporter activity,symporter activity	mitochondrial transport,phosphate ion transmembrane transport
P80109	1.06899	Phosphatidylinositol-glycan-specific phospholipase D	0.000487648	2.27748e-05	GPLD1	glycosylphosphatidylinositol phospholipase D activity,sodium channel regulator activity	ossification,cell migration involved in sprouting angiogenesis,chondrocyte differentiation,complement receptor mediated signaling pathway,GPI anchor release,negative regulation of cell proliferation,insulin receptor signaling pathway,response to glucose,positive regulation of endothelial cell migration,positive regulation of alkaline phosphatase activity,positive regulation of triglyceride biosyn…
Q28161	1.01354	Plakophilin-1	0.00180196	0.000202942	PKP1		cell-cell adhesion
A7E3Q8	-0.667341	Plastin-3	0.00199651	0.000267079	PLS3	calcium ion binding,actin filament binding	actin filament bundle assembly,actin filament network formation,actin crosslink formation
P26201	-0.630305	Platelet glycoprotein 4	0.000477014	2.09676e-05	CD36		immune response,cell adhesion,cell surface receptor signaling pathway,positive regulation of cytosolic calcium ion concentration,intestinal cholesterol absorption,receptor internalization,response to lipid,triglyceride transport,long-chain fatty acid import,interleukin-1 beta secretion,intestinal absorption,sensory perception of taste,positive regulation of ERK1 and ERK2 cascade,cholesterol impor…
F1N2K1	0.700813	Prenylcysteine oxidase 1	0.000380692	1.37919e-05	PCYOX1	prenylcysteine oxidase activity	prenylated protein catabolic process,prenylcysteine catabolic process,oxidation-reduction process
O77588	0.767126	Procollagen-lysine,2-oxoglutarate 5-dioxygenase 1	0.00180196	0.000202968	PLOD1	iron ion binding,procollagen-lysine 5-dioxygenase activity,L-ascorbic acid binding	peptidyl-lysine hydroxylation,oxidation-reduction process
P60902	-1.06869	Protein S100-A10	0.0271451	0.00999299	S100A10	calcium ion binding,protein homodimerization activity,ion channel binding	membrane raft assembly,membrane budding,positive regulation of GTPase activity,positive regulation of binding,protein heterotetramerization,positive regulation of stress fiber assembly,positive regulation of focal adhesion assembly,protein localization to plasma membrane,positive regulation of substrate adhesion-dependent cell spreading
Q32LC7	-0.608943	Ras GTPase-activating protein-binding protein 1	0.00067573	4.45536e-05	G3BP1	DNA binding,mRNA binding,helicase activity,endonuclease activity,ATP binding	negative regulation of canonical Wnt signaling pathway,nucleic acid phosphodiester bond hydrolysis
Q2HJI8	0.63241	Ras-related protein Rab-8B	0.00909395	0.00227349	RAB8B	GTPase activity,GTP binding,GDP binding	vesicle docking involved in exocytosis,protein secretion,regulation of exocytosis,protein localization to plasma membrane
Q29443	0.80221	Serotransferrin	0.00199651	0.000249263	TF	ferric iron binding,ferric iron transmembrane transporter activity	cellular iron ion homeostasis,ferric iron transport
A2I7N3	0.897045	Serpin A3-7	0.00363074	0.00063686	SERPINA3-7	serine-type endopeptidase inhibitor activity	negative regulation of endopeptidase activity
Q58D31	-0.994857	Sorbitol dehydrogenase	0.0450469	0.0210384	SORD	L-iditol 2-dehydrogenase activity,zinc ion binding,identical protein binding,NAD binding	sorbitol catabolic process,flagellated sperm motility,fructose biosynthetic process,L-xylitol catabolic process,oxidation-reduction process
P04815	-0.802922	Spleen trypsin inhibitor I	0.000380692	1.1694e-05	NaN	serine-type endopeptidase inhibitor activity	negative regulation of endopeptidase activity
Q3ZBV8	-0.802747	Threonine--tRNA ligase 1, cytoplasmic	0.0022421	0.000326459	TARS1	threonine-tRNA ligase activity,ATP binding	threonyl-tRNA aminoacylation
P81948	0.678766	Tubulin alpha-4A chain	0.000789782	6.29222e-05	TUBA4A	GTPase activity,structural constituent of cytoskeleton,protein binding,GTP binding,protein kinase binding	cytoskeleton organization,microtubule-based process
Q3MHM5	0.584901	Tubulin beta-4B chain	0.0194492	0.00649365	TUBB4B	double-stranded RNA binding,GTPase activity,structural constituent of cytoskeleton,GTP binding	cytoskeleton organization,microtubule-based process
Q0VD30	-0.94212	Vacuolar fusion protein CCZ1 homolog	0.00326791	0.000526365	CCZ1	guanyl-nucleotide exchange factor activity	vesicle-mediated transport,regulation of molecular function
Q17QI5	0.613026	Vesicle-associated membrane protein 7	0.014642	0.00438455	VAMP7	SNARE binding,SNAP receptor activity	exocytosis,ER to Golgi vesicle-mediated transport,endocytosis,vesicle fusion,phagocytosis, engulfment,endosome to lysosome transport,protein transport,vesicle-mediated transport,calcium ion regulated exocytosis,eosinophil degranulation,neutrophil degranulation
P07224	0.648181	Vitamin K-dependent protein S	0.00209517	0.00029931	PROS1	calcium ion binding	blood coagulation,fibrinolysis
P00744	0.824872	Vitamin K-dependent protein Z	0.000792794	6.53402e-05	PROZ	serine-type endopeptidase activity,calcium ion binding	proteolysis,blood coagulation,negative regulation of blood coagulation
P31408	0.857537	V-type proton ATPase subunit B, brain isoform	0.00199651	0.000266547	ATP6V1B2	ATP binding,hydrolase activity	ATP hydrolysis coupled proton transport,ATP metabolic process
